# Supplementary material for: Do Laser-Activated Irrigation Protocols Improve Endodontic Success? A Prospective Clinical Comparison of 1-Year Periapical Healing with Sonic, Ultrasonic, Manual Dynamic and Conventional Techniques
Source: Diagnostics (Basel). 2026 Mar 26;16(7):1003. doi: 10.3390/diagnostics16071003 (PMC13073856; doi:10.3390/diagnostics16071003)
Supplement: Supplementary file 1 [file diagnostics-16-01003-s001.zip]

Archive with 1 entries (1 files):
- diagnostics-4178027-supplementary.pdf
